# Supplementary material for: Insight into the phylogeny and antibiotic resistance of Pseudomonas spp. originating from soil of the Białowieża National Park in Northeastern Poland
Source: Front Microbiol. 2025 Jan 22;16:1454510. doi: 10.3389/fmicb.2025.1454510 (PMC11794310; doi:10.3389/fmicb.2025.1454510)
Supplement: Supplementary file 1 [file Table_1.xlsx]

## Sheet: Supplementary Table S1
Supplementary Material Table S1. Antibiotics used in the study.
Class of antibiotic	Antibiotic	Concentration [µg/ml]
Part I: Antibiotics used during the isolation of antibiotic resistant bacteria
β-lactam	Ampicillin	10
	Cefotaxime	40
Glycopeptides	Vancomycin	5
Polypeptides	Colistin	20
Aminoglycosides	Streptomycin	2000
	Kanamycin	40
Quinolones	Levofloxacin	50
	Nalidixic acid	40
Part II: Antibiotics used in the susceptibility test
β-lactam	Penicillin G	0,016-256
	Ampicillin	0,016-256
	Cloxacillin	0,016-256
	Cefuroxime	0,016-256
	Cefotaxime	0,016-256
	Cefepime	0,016-256
	Imipenem	0,016-256
Glycopeptides	Vancomycin	0,016-256
Polypeptides	Bacitracin	0,016-256
	Colistin	0,016-256
Aminoglycosides	Streptomycin	0,016-256
	Kanamycin	0,016-256
Quinolones	Ciprofloxacin	0,002-32
	Levofloxacin	0,002-32
	Nalidixic acid	0,016-256
Macrolides	Erythromycin	0,016-256
Phenicols	Chloramphenicol	0,016-256
Rifamycin	Rifampicin	0,016-256
Tetracyclines	Tetracycline	0,016-256
Lincosamides	Clindamycin	0,016-256
Oxazolidinones	Linezolid	0,016-256
Nitroimidazole derivatives	Metronidazole	0,016-256
Nitrofuran derivatives	Nitrofurantoin	0,032-512
Diaminopyrimidines	Trimethoprim	0,002-32

## Sheet: Supplementary Table S2
Supplementary Material Table S2. Primers used in the study.
Gene	Sequence of primers (5’ – 3’)	Amplicon size (bp)	Annealing temperature (°C)
16S rRNA	F: AGAGTTTGATCMTGGCTCA R: TACGGYTACCTTGTTACGACTT	1 318	57
gyrB	F:CAGGAAACAGCTATGACCAYGSNGGNGGNARTTYRA R: TGTAAACGACGGCCAGTGCNGGRTCYTTYTCYTGRCA	820	65
ampC	F:GGYKCAATACTTTAACTACG R: TGGTYTTGATGCCGTAG	486	56
RND efflux system, outer membrane lipoprotein	F: CAGTCRTTCAAGGAAGG R: ATCMTCTGCTGRTGTTG	500	58
extrusion protein MATE family	F: YTGGGCAACTCNATCTGGAT R: NGCRAAGATGCTTCGACTC	600	57

## Sheet: Supplementary Table S3
Supplementary Material Table S3. References of gene sequences used in the study.
Reference strain a	GenBank ID
Beta-lactamase class C
Pseudomonas fluorescens ATCC 13525	LT907842.1
Pseudomonas antarctica PAMC 27494	CP015600.1
Pseudomonas azotoformans LMG 21611	LT629702.1
Pseudomonas poae PMA 22	CP063073.1
Pseudomonas synxantha ATCC 17413	CP118134.1
Efflux transporter outer membrane factor (OMF) lipoprotein, NodT family, RND efflux system
Pseudomonas tolaasii Pt 11	CP065824.1
Pseudomonas antarctica PAMC 27494	CP015600.1
Pseudomonas yamanorum LMG 27247	LT629793.1
Multidrug resistance extrusion protein, MATE family efflux system
Pseudomonas yamanorum LMG 27247	LT629793.1
Pseudomonas fluorescens ATCC 13525	LT907842.1
Pseudomonas brenneri BS 2771	LT629800.1
a ATCC, American Type Culture Collection
LMG, Belgian Coordinated Collections of Microorganisms
PAMC, Polar and Alpine Microbial Collection
PMA, Pt, BS, numbers of strains provided by sequence depositors

## Sheet: Supplementary Table S4
Supplementary Material Table S4. Species classification and biochemical properties of Pseudomonas spp. isolates from the Białowieża National Park.
Isolate No.	Forest habitat	Species identification a	NCBI accession No. of the 16S rRNA gene nucleotide sequence	NCBI accession No. of the gyrB gene nucleotide sequence	Biochemical activity c, d
					Reduction of nitrates to nitrites	Indole synthesis	Fermentation of glucose	Arginine dihydrolase activity	Urease activity	Hydrolysis of esculin	Hydrolysis of gelatin	β-galactosi-dase activity	Assimilation of glucose	Assimilation of arabinose	Assimilation of mannose	Assimilation of mannitol	Assimilation of N-acetyl-glucosamine	Assimilation of maltose	Assimilation of potassium gluconate	Assimilation of capric acid	Assimilation of adipic acid	Assimilation of malate	Assimilation of trisodium citrate	Assimilation of phenyl-acetic acid	Cytochrome oxidase presence
12C0601	broadleaved	Pseudomonas yamanorum	OP584833	PP552857				+					+	+	+	+	+		+	+	+	+	+	+	+
26C1502	mixed broadleaved	Pseudomonas yamanorum	OP584837	PP552868				+			+		+	+	+	+	+		+	+	+	+	+	+	+
26C0602	mixed broadleaved	Pseudomonas yamanorum	OP584825	PP552867							+		+	+	+	+	+		+	+	+	+	+	+	+
26A1901	mixed broadleaved	Pseudomonas yamanorum	OP584824	PP552865	+			+					+	+	+	+	+		+	+	+	+	+	+	+
26C0601	mixed broadleaved	Pseudomonas yamanorum	OP584836	PP552866				+			+		+	+	+	+	+		+	+	+	+	+	+	+
4C1502	broadleaved	Pseudomonas yamanorum	OP584832	PP552853				+			+		+	+	+	+	+		+	+	+	+	+	+	+
20A1901	mixed broadleaved	Pseudomonas yamanorum	OP584835	PP552861				+			+		+	+	+	+	+		+	+	+	+	+	+	+
4C0601	broadleaved	Pseudomonas yamanorum	OP584830	PP552851				+			+		+	+	+	+	+		+	+	+	+	+	+	+
4C0602	broadleaved	Pseudomonas yamanorum	OP584831	PP552852				+			+		+	+	+	+	+		+	+	+	+	+	+	+
28C0601	broadleaved	Pseudomonas yamanorum	OP584838	PP552869				+			+		+	+	+	+	+		+	+	+	+	+	+	+
28C0602	broadleaved	Pseudomonas yamanorum	OP584839	PP552870				+			+		+	+	+	+	+		+	+	+	+	+	+	+
12P1801	broadleaved	Pseudomonas yamanorum	OP584819	PP552858							+		+	+		+	+		+	+	+	+	+	+	+
12V1002	broadleaved	Pseudomonas yamanorum	OP584834	PP552860							+		+	+	+	+	+		+	+	+	+	+	+	+
3A1902	broadleaved	Pseudomonas yamanorum	OP584826	PP552844									+	+		+	+		+	+	+	+	+		+
3C0601	broadleaved	Pseudomonas yamanorum	OP584827	PP552845									+	+	+	+	+		+	+	+	+	+	+	+
3C0602	broadleaved	Pseudomonas yamanorum	OP584828	PP552846									+	+		+	+		+	+	+	+	+	+	+
3V1001	broadleaved	Pseudomonas yamanorum	OP584829	PP552849				+					+	+	+	+	+		+	+	+	+	+	+	+
12V1001	broadleaved	Pseudomonas yamanorum	OP584834	PP552859				+			+		+	+	+	+	+		+	+	+	+	+	+	+
20C0601	mixed broadleaved	Pseudomonas brenneri	OP584821	PP552862				+			+		+	+	+	+	+		+	+	+	+	+	+	+
20C1502	mixed broadleaved	Pseudomonas brenneri	OP584822	PP552863							+		+	+	+	+	+		+	+		+	+		+
20V1002	mixed broadleaved	Pseudomonas brenneri	OP584823	PP552864				+			+		+	+	+	+	+		+	+		+	+		+
1C1502	alder	Pseudomonas brenneri	OP584816	PP552837							+		+	+	+	+	+		+	+		+	+		+
28C0603	broadleaved	Pseudomonas sp.	OP584856	PP552871				+			+		+	+	+	+	+		+	+		+	+		+
2C0602	broadleaved	Pseudomonas trivialis	OP584817	PP552840				+			+		+	+	+	+	+		+	+	+	+	+		+
2C0603	broadleaved	Pseudomonas trivialis	OP584818	PP552841							+		+	+	+	+	+		+	+		+	+		+
4A1901	broadleaved	Pseudomonas psychrophila	OP584855	PP552850				+	+		+		+	+	+	+	+		+	+	+	+	+	+	+
3K0301	broadleaved	Pseudomonas helmanticensis	OP584843	PP552847				+			+		+	+	+	+	+		+	+		+	+		+
3K0302	broadleaved	Pseudomonas helmanticensis	OP584844	PP552848				+			+		+	+	+	+	+		+	+		+	+		+
3A1901	broadleaved	Pseudomonas helmanticensis	OP584842	PP552843				+			+		+	+	+	+	+		+	+		+	+		+
2V1001	alder	Pseudomonas helmanticensis	OP584841	PP552842	+			+			+		+	+	+	+	+		+	+		+	+	+	+
2A1901	broadleaved	Pseudomonas helmanticensis	OP584840	PP552839				+					+	+	+	+	+		+	+		+	+	+	+
5C0603	broadleaved	Pseudomonas laurentiana	OP584847	PP552856	+			+			+		+						+	+		+	+		+
5C0602	broadleaved	Pseudomonas laurentiana	OP584848	PP552855	+			+			+		+						+	+		+	+		+
1P1802	alder	Pseudomonas laurentiana	OP584845	PP552838	+								+						+	+		+	+		+
5C0601	broadleaved	Pseudomonas putida	OP584846	PP552854				+					+						+	+		+	+	+	+
38C0601	alder	Pseudomonas alkylphenolica	OP584850	PP552873	+			+		+	+		+				+		+	+		+	+
38C0602	alder	Pseudomonas alkylphenolica	OP584851	PP552874	+			+			+		+						+	+		+	+
38P1802	alder	Pseudomonas alkylphenolica	OP584852	PP552875	+			+			+		+						+	+		+	+
35V1001	mixed broadleaved	Pseudomonas donghuensis	OP584849	PP552872	+			+			+		+				+		+	+		+	+
1C0601	alder	Pseudomonas huaxiensis	OP584853	PP552835	+			+					+						+	+		+	+		+
1C0602	alder	Pseudomonas huaxiensis	OP584854	PP552836	+			+					+						+	+		+	+		+
		Pseudomonas aeruginosa ATCC 27853 b			+						+		+			+	+		+	+	+	+	+		+
a species identification based on the 16S rRNA gene sequence and biochemical properties
b Pseudomonas aeruginosa strain used as reference; ATCC, American Type Culture Collection
c biochemical activity tested with the BIOMÉRIEUX 20050 API® 20 NE test
d positive reactions are indicated with '+' and marked green; negative results are ommitted for clearity

## Sheet: Supplementary Table S5
Supplementary Material Table S5. Antibiotic susceptibility profile of Pseudomonas spp. isolates and the multiple antibiotics resistance (MAR) index.
Isolate No.	Species	Antibiotics used in the screening a																								MAR index b	Presence of the antibiotic resistance genes
		Beta-lactams							Antimicrobial peptides			Aminoglycosides		Quinolones			Macrolides	Amphenicols	Ansamycins	Tetracyclines	Lincosamides	Oxazalidinones	Nitroimidazole	Nitrofuran derivatives	Diamino- pyrmidines
		Penicillins			Cephalosporins			Carbape-nems
		Peniciliin G	Ampicillin	Cloxacillin	Cefuroxime (II gene)	Cefotaxime (III gene)	Cefepime (IV gene)	Imipenem	Vancomycin	Bacitracin	Colistin	Streptomycin	Kanamycin	Ciprofloxacin	Levofloxacin	Nalidixic acid	Erythromycin	Chloramphenicol	Rifampicin	Tetracycline	Clindamycin	Linezolid	Metronidazole	Nitrofurantoin	Trimethoprim		ampC	RND efflux system, outer membrane lipoprotein	extrusion protein MATE family
12C0601	Pseudomonas yamanorum	-	-	-	-	-	-	4	-	-	-	-	0.5	0.023	0.125	12	-	-	8	3	-	-	-	-	-	0.7	+	-	+
26C1502	Pseudomonas yamanorum	-	-	-	-	24	6	-	-	-	-	32	1.5	0.047	0.19	48	-	-	6	4	-	-	-	-	-	0.6	+	-	+
26C0602	Pseudomonas yamanorum	-	-	-	-	24	6	4	-	-	-	8	0.75	0.032	0.064	24	-	-	4	4	-	-	-	-	-	0.6	+	-	+
26A1901	Pseudomonas yamanorum	-	-	-	-	-	8	4	-	-	-	16	8	-	-	-	-	-	8	6	-	-	-	-	-	0.8	+	-	+
26C0601	Pseudomonas yamanorum	-	-	-	-	-	6	4	-	-	-	16	0.75	0.047	0.25	16	-	-	8	2	-	-	-	-	-	0.6	+	-	+
4C1502	Pseudomonas yamanorum	-	-	-	-	-	-	6	-	-	-	8	3	0.064	0.125	16	-	-	8	3	-	-	-	-	-	0.7	+	+	+
20A1901	Pseudomonas yamanorum	-	-	-	-	-	-	4	-	-	-	6	2022-01-05	0.064	0.19	32	-	-	6	4	-	-	-	-	-	0.7	+	+	+
4C0601	Pseudomonas yamanorum	-	-	-	-	-	3	3	-	-	-	3	4	0.023	0.094	12	-	-	6	3	-	-	-	-	-	0.6	+	+	+
4C0602	Pseudomonas yamanorum	-	-	-	-	-	4	4	-	-	-	3	4	0.023	0.125	12	-	-	4	2022-01-05	-	-	-	-	-	0.6	+	+	+
28C0601	Pseudomonas yamanorum	-	-	-	-	-	8	1.5	-	-	-	12	4	0.094	0.125	48	-	-	8	3	-	-	-	-	-	0.6	+	+	+
28C0602	Pseudomonas yamanorum	-	-	-	-	-	-	1.5	-	-	-	6	4	0.125	-	-	-	-	8	6	-	-	-	-	-	0.8	+	+	+
12P1801	Pseudomonas yamanorum	-	-	-	-	-	8	4	-	-	-	8	0.5	0.064	0.19	16	-	-	16	4	-	-	-	-	-	0.6	+	-	+
12V1002	Pseudomonas yamanorum	-	-	-	-	-	8	1.5	-	-	-	3	0.5	0.047	0.38	48	-	-	6	2	-	-	-	-	-	0.6	+	-	+
3A1902	Pseudomonas yamanorum	-	-	-	-	-	8	4	-	-	-	8	0.5	0.047	0.38	32	-	-	8	4	-	-	-	-	-	0.6	+	-	+
3C0601	Pseudomonas yamanorum	-	-	-	-	-	6	2	-	-	-	6	0.5	0.032	0.25	32	-	-	12	2	-	-	-	-	-	0.6	+	-	+
3C0602	Pseudomonas yamanorum	-	-	-	-	-	-	3	-	-	-	12	0.5	0.064	0.19	24	-	-	16	4	-	-	-	-	-	0.7	+	-	+
3V1001	Pseudomonas yamanorum	-	-	-	-	-	-	2	-	-	-	1.5	0.75	0.047	0.064	32	-	-	6	1	-	-	-	-	-	0.7	+	-	+
12V1001	Pseudomonas yamanorum	-	-	-	-	-	-	2	-	-	-	1.5	0.38	0.094	0.19	-	-	-	12	3	-	-	-	-	-	0.7	+	-	+
20C0601	Pseudomonas brenneri	-	-	-	-	-	-	4	-	-	-	4	2	0.047	0.19	8	-	-	12	3	-	-	-	-	-	0.7	+	+	+
20C1502	Pseudomonas brenneri	-	-	-	-	16	-	-	-	-	-	8	1	0.125	0.75	48	-	-	32	2	-	-	-	-	-	0.7	+	-	+
20V1002	Pseudomonas brenneri	-	-	-	-	-	8	-	-	-	-	24	0.75	0.125	-	12	-	-	12	2	-	-	-	-	-	0.7	+	+	+
1C1502	Pseudomonas brenneri	-	-	-	-	-	8	-	-	-	-	4	0.75	0.032	0.125	12	-	-	12	2021-01-05	-	-	-	-	-	0.7	+	-	+
28C0603	Pseudomonas sp.	-	-	-	-	-	-	-	-	-	-	4	0.75	0.064	0.19	8	-	-	8	1.5	-	-	-	-	-	0.7	+	+	+
2C0602	Pseudomonas trivialis	-	-	-	-	-	8	-	-	-	-	12	1	0.047	0.125	16	-	-	8	2	-	-	-	-	-	0.7	+	-	+
2C0603	Pseudomonas trivialis	-	-	-	-	-	-	-	-	-	-	8	1	0.125	0.19	24	-	-	16	4	-	-	-	-	-	0.7	+	-	+
4A1901	Pseudomonas psychrophila	-	-	-	-	-	-	4	-	-	-	4	4	0.032	0.25	12	-	-	6	3	-	-	-	-	-	0.7	-	-	+
3K0301	Pseudomonas helmanticensis	-	-	-	-	24	1	2	-	-	1.5	8	12	0.064	0.25	16	-	-	16	3	-	-	-	-	-	0.5	-	-	+
3K0302	Pseudomonas helmanticensis	-	-	-	-	-	8	2	-	-	1	6	16	0.064	0.25	32	-	-	16	3	-	-	-	-	-	0.6	-	-	+
3A1901	Pseudomonas helmanticensis	-	-	-	-	24	2	2	-	-	2021-01-05	4	0.38	0.047	0.125	16	-	-	16	3	-	-	-	-	-	0.5	-	-	+
2V1001	Pseudomonas helmanticensis	-	-	-	-	-	3	0.75	-	-	1	24	4	0.032	0.19	32	-	-	24	3	-	-	-	-	-	0.6	-	-	+
2A1901	Pseudomonas helmanticensis	-	-	-	-	24	2	3	-	-	1	12	0.5	0.047	0.19	12	-	-	12	0.5	-	-	-	-	-	0.5	-	-	+
5C0603	Pseudomonas laurentiana	-	-	-	-	24	8	2	-	-	2	12	2022-01-05	0.064	0.38	64	-	-	24	4	-	-	-	-	-	0.5	-	-	+
5C0602	Pseudomonas laurentiana	-	-	-	-	-	6	3	-	-	-	32	3	0.094	0.5	-	-	-	16	3	-	-	-	-	-	0.7	-	-	+
1P1802	Pseudomonas laurentiana	-	-	-	-	-	-	4	-	-	-	32	2021-01-05	0.125	0.38	48	-	-	24	6	-	-	-	-	-	0.7	-	-	+
5C0601	Pseudomonas putida	-	-	-	-	12	6	1	-	-	-	24	0.75	0.125	0.25	32	-	-	8	4	-	-	-	-	-	0.6	-	-	+
38C0601	Pseudomonas alkylphenolica	-	-	-	-	24	-	6	-	-	2	24	2022-01-05	0.094	0.38	64	-	-	12	8	-	-	-	-	-	0.6	-	-	+
38C0602	Pseudomonas alkylphenolica	-	-	-	-	16	8	3	-	-	1	24	1.5	0.094	0.19	48	-	-	12	3	-	-	-	-	-	0.5	-	-	+
38P1802	Pseudomonas alkylphenolica	-	-	-	-	24	-	4	-	-	2021-01-05	32	2	0.047	0.25	48	-	-	8	4	-	-	-	-	-	0.6	-	-	+
35V1001	Pseudomonas donghuensis	-	-	-	-	-	-	3	-	-	-	16	1	0.125	0.38	64	-	-	24	6	-	-	-	-	-	0.7	-	-	+
1C0601	Pseudomonas huaxiensis	-	-	-	-	-	4	1	-	-	1.5	-	1	0.38	0.75	-	-	-	12	4	-	-	-	-	-	0.7	-	-	+
1C0602	Pseudomonas huaxiensis	-	-	-	-	-	-	1	-	-	1.5	-	1.5	0.25	-	-	-	-	16	4	-	-	-	-	-	0.8	-	-	+
	Pseudomonas aeruginosa ATCC 27853	-	-	-	-	8	4	3	-	-	2	24	-	0.19	0.5	-	-	-	24	16	-	-	-	-	-	0.6	-	-	+
a antibiotic susceptibility was assessed according to the Clinical Laboratory Standards Institute guidelines and the European Committee on Antimicrobial Susceptibility Testing guidelines; numbers indicate minimum inhibitory concentrations expressed in milligrams per liter (mg/L); bacteria resistant to particular antibiotics used in the study are indicated as '-' and marked gray
b MAR index was calculated as a quotient of the number of antibiotics to which the isolate was resistant and the total number of antibiotics against which the isolate was tested

## Sheet: Supplemetary Figure S1
Supplementary figure S1. Phylogenetic relatedness of Pseudomonas spp. Isolated from soil samples taken in the Białowieża National Park (BNP). The phylogenetic tree of the 41 isolates and 12 reference strains (in green) was constructed based on partial 16S rDNA sequences (1,318 nt). The evolutionary history was inferred using the Neighbor-Joining (NJ) method implemented in the MEGA11 software [Kum…

## Sheet: Figure S1
Supplementary Material Figure S1. Phylogenetic relatedness of Pseudomonas spp. isolated from soil samples taken in the Białowieża National Park (BNP). The phylogenetic tree of the 41 isolates and 12 reference strains (written in green) was constructed based on partial 16S rDNA sequences (1,318 nt). The evolutionary history was inferred using the Neighbor-Joining (NJ) method implemented in the MEG…
